# Supplementary material for: Early-Life Colonization by Anelloviruses in Infants
Source: Viruses. 2022 Apr 22;14(5):865. doi: 10.3390/v14050865 (PMC9146212; doi:10.3390/v14050865)
Supplement: Supplementary file 1 [file viruses-14-00865-s001.zip]

Archive with 2 entries (2 files):
- viruses-1672890 - Supplementary Figures_23-03.pdf
- viruses-1672890 - SupplementaryTables_23-03.xlsx
