# Supplementary material for: Early-Life Colonization by Anelloviruses in Infants
Source: Viruses. 2022 Apr 22;14(5):865. doi: 10.3390/v14050865 (PMC9146212; doi:10.3390/v14050865)
Supplement: Supplementary file 1 [file viruses-14-00865-s001.zip › viruses-1672890 - SupplementaryTables_23-03.xlsx]

## Sheet: Table S1
Table S1. List of the clinical samples used in the study. The presence of the three genera was evaluated using a genus-specific qPCR.
Detection is indicated with + sign, while the absence by the - sign. N.a. - not available.
*The child's age for breastmilk samples was estimated by taking a median of the collection date of the milk pool, and subracting the date of birth of the child.
Sample	Type of sample	Child's age (months)*	Presence of AV DNA			Concentrations of AV DNA (copies / mL sample)			HIV-1 status of the subject
			TTV qPCR1	TTMV qPCR2	TTMV/TTMDV qPCR3	TTV qPCR1	TTMV qPCR2	TTMV/TTMDV qPCR3
CH1	serum	0.36	-	-	-	-	-	-	-
CH2	serum	0.6	-	-	-	-	-	-	-
CH3	serum	0.833333	-	-	-	-	-	-	-
CH4	EDTA plasma	0.933333	-	-	-	-	-	-	-
CH5	serum	1	-	-	-	-	-	-	-
CH6	serum	1	-	-	-	-	-	-	-
CH7	serum	1.1	-	-	-	-	-	-	-
CH8	serum	1.1	-	-	-	-	-	-	-
CH9	serum	1.2	-	-	-	-	-	-	-
CH10	serum	1.2	-	-	+	-	-	16432	-
CH11	serum	1.63333	-	-	-	-	-	-	-
CH12	serum	1.76667	-	+	+	-	2160.6	41080	-
CH13	serum	1.76667	-	+	+	-	4394	17290	-
CH14	serum	1.86667	-	+	+	-	114400	564200	-
CH15	serum	1.9	-	-	-	-	-	-	-
CH16	serum	2.04	-	+	+	-	27560	299000	-
CH17	serum	2.06667	-	-	-	-	-	-	-
CH18	serum	2.16	-	-	-	-	-	-	-
CH19	EDTA plasma	2.26667	-	-	-	-	-	-	-
CH20	serum	2.46667	+	-	+	1112800	-	54600	-
CH21	serum	2.63333	-	+	+	-	13182	29380	-
CH22	serum	2.63333	-	+	+	-	8502	39000	-
CH23	serum	2.76667	-	-	-	-	-	-	-
CH24	serum	2.9	-	-	-	-	-	-	-
CH25	serum	2.9	-	-	-	-	-	-	-
CH26	serum	3	-	-	-	-	-	-	-
CH27	serum	3.53333	+	+	+	27300	4004	17836	-
CH28	serum	3.9	-	-	-	-	-	-	-
CH29	serum	3.96667	-	-	+	-	-	2938	-
CH30	serum	5.2	-	-	-	-	-	-	-
CH31	serum	5.26667	-	-	-	-	-	-	-
CH32	serum	5.43333	-	-	-	-	-	-	-
CH33	serum	5.76	-	-	+	-	-	275600	-
CH34	serum	5.86667	+	+	+	520000	100360	2207400	-
CH35	serum	6	-	-	-	-	-	-	-
CH36	serum	6.23333	+	+	+	161980	5824	30680	-
CH37	serum	6.43333	-	+	+	-	144820	248560	-
CH38	serum	6.43333	-	+	+	-	577200	1323400	-
CH39	serum	6.66667	-	+	+	-	2886	75920	-
CH40	serum	7	-	-	+	-	-	1596.4	-
CH41	serum	7.1	-	+	+	-	98540	3796000	-
CH42	serum	7.92	-	+	+	-	478400	6266000	-
CH43	serum	9.12	-	-	-	-	-	-	-
CH44	serum	9.23333	+	-	+	358800	-	27040	-
CH45	serum	9.83333	+	+	+	860600	10374	5512000	-
CH46	serum	9.93333	+	+	+	8736000	125060	1573000	-
CH47	serum	10.5	+	-	-	1183000	-	-	-
CH48	serum	11.6	+	+	+	7306000	218660	1310400	-
CH49	serum	11.7333	-	+	+	-	33800	348400	-
CH50	serum	11.8667	+	+	+	309400	6916	170820	-
CH51	serum	12.6	+	+	+	6474000	600600	35360000	-
CH52	serum	14.4	+	+	+	141440	374400	12376000	-
CH53	serum	14.5667	+	+	+	1281800	173940	6058000	-
CH54	serum	15	+	+	+	238680	2529800	1214200000	-
CH55	serum	15	+	+	+	114920	20124	16380000	-
CH56	serum	15.0667	+	-	+	127920	-	275600	-
CH57	serum	15.5667	-	+	+	-	198380	345800	-
CH58	serum	15.84	+	+	+	520000	26260	5616000	-
CH59	serum	15.96	+	+	+	11284000	139880	2243800	-
CH60	serum	16.2	+	+	+	142480	7150	98540	-
CH61	serum	16.7667	+	+	+	21008	34320	4940000	-
CH62	serum	16.7667	+	-	+	4654000	-	897000	-
CH63	serum	17.8333	-	+	+	-	43420	296400	-
CH64	serum	18.0667	-	-	-	-	-	-	-
CH65	serum	19.2	+	+	+	1099800	38220	2054000	-
CH66	serum	19.44	+	+	+	92820	335400	6370000	-
CH67	serum	19.5667	+	-	+	5538000	90220	5538000	-
CH68	serum	20.1333	+	+	+	262600	16224	525200	-
CH69	serum	20.9333	+	-	+	108940	-	9776	-
CH70	serum	21.4	+	-	-	63700	-	-	-
CH71	serum	21.6667	+	-	+	439400	-	317200	-
CH72	serum	21.9	-	-	+	-	-	72020	-
CH73	serum	22.1333	-	+	+	-	108680	1731600	-
CH74	serum	22.4667	+	+	+	442000	1877.2	122980	-
CH75	serum	23.3	+	-	-	494000	-	-	-
CH76	serum	23.5667	-	-	+	-	-	149240	-
CH77	serum	23.6333	+	-	+	1027000	-	1183000	-
CH78	serum	23.8667	+	-	+	4290000	-	6058	-
CH79	serum	24.3333	+	-	+	255320	-	1385800	-
CH80	serum	25.4667	+	+	+	123500	32240	64480	-
CH81	serum	26.3667	+	-	+	1144000	-	83980	-
CH82	serum	26.5333	-	-	+	-	-	43940	-
CH83	serum	26.7333	+	-	+	2990000	-	149500	-
CH84	serum	27	-	-	-	-	-	-	-
CH85	serum	27.7333	+	+	+	72800	15366	795600	-
CH86	serum	28.3333	-	+	+	-	5876	891800	-
CH87	serum	28.7333	+	-	+	4186000	-	28080	-
CH88	serum	29.2667	+	+	+	219440	128440	1050400	-
CH89	serum	29.6333	+	+	+	517400	3484	30420	-
CH90	serum	30.5	+	-	+	1570400	-	426400	-
CH91	serum	31	-	-	+	-	-	46800	-
CH92	serum	31.4333	-	+	+	-	63960	145080	-
CH93	serum	31.9333	+	+	+	128700	2371.2	31460	-
CH94	serum	33.4	+	-	+	2964000	-	920400	-
CH95	serum	33.9333	+	+	+	182780	-	9620	-
CH96	serum	33.9333	+	-	+	2808000	-	80340	-
CH97	serum	34.2333	+	+	+	153660	1669.2	27560	-
CH98	serum	34.5333	+	-	+	128440	-	84240	-
CH99	serum	34.8667	+	+	+	11986000	138320	3016000	-
CH100	serum	35	+	+	+	296400	5824	153920	-
CH101	serum	35.3	-	+	+	-	16172	113880	-
CH102	serum	35.7667	-	-	+	-	-	243100	-
CH103	serum	36	-	-	-	-	-	-	-
CH104	serum	36.0667	-	+	+	-	2756	793000	-
CH105	serum	36.2333	+	-	+	30680	-	204880	-
CH106	serum	47.4	+	+	+	89960	7332	2332200	-
CH107	serum	64.8	-	-	-	-	-	-	-
CH108	serum	2.4	+	+	+	300000000	63000000	78000000	+
CH109	serum	12.1	+	+	+	77000000	3100000	14000000	+
CH110	serum	13.6	+	+	+	540000000	3300000000	1500000000	+
CH111	serum	22.8	+	+	+	910000000	2200000000	2500000000	+
CH112	serum	23.2	+	+	+	12000000000	750000000	390000000	+
CH113	serum	25.6	+	+	+	13000000	440000000	720000000	+
CH114	serum	25.6	+	+	+	94000000	31000000	14000000	+
BM1	Breastmilk	0.0666667	+	-	-	85020	-	-	-
BM2	Breastmilk	0.1	-	-	-	-	-	-	-
BM3	Breastmilk	0.1	-	-	-	-	-	-	-
BM4	Breastmilk	0.133333	-	-	-	-	-	-	-
BM5	Breastmilk	0.133333	-	+	+	-	1898	19968	-
BM6	Breastmilk	0.133333	-	-	+	-	-	24154	-
BM7	Breastmilk	0.166667	-	-	-	-	-	-	-
BM8	Breastmilk	0.166667	+	+	+	56160	22984	12038	-
BM9	Breastmilk	0.166667	-	-	-	-	-	-	-
BM10	Breastmilk	0.166667	-	-	-	-	-	-	-
BM11	Breastmilk	0.166667	-	-	+	-	-	6006	-
BM12	Breastmilk	0.166667	-	-	+	-	-	16562	-
BM13	Breastmilk	0.166667	-	-	-	-	-	-	-
BM14	Breastmilk	0.166667	+	-	+	43160	-	3562	-
BM15	Breastmilk	0.166667	-	+	+	-	25038	7228	-
BM16	Breastmilk	0.166667	-	-	-	-	-	-	-
BM17	Breastmilk	0.2	+	-	-	25038	-	-	-
BM18	Breastmilk	0.2	-	-	-	-	-	-	-
BM19	Breastmilk	0.2	-	-	-	-	-	-	-
BM20	Breastmilk	0.2	-	-	-	-	-	-	-
BM21	Breastmilk	0.2	-	-	-	-	-	-	-
BM22	Breastmilk	0.233333	-	-	-	-	-	-	-
BM23	Breastmilk	0.233333	-	-	+	-	-	3874	-
BM24	Breastmilk	0.233333	-	-	-	-	-	-	-
BM25	Breastmilk	0.233333	-	-	-	-	-	-	-
BM26	Breastmilk	0.233333	-	-	-	-	-	-	-
BM27	Breastmilk	0.233333	-	-	-	-	-	-	-
BM28	Breastmilk	0.233333	-	-	-	-	-	-	-
BM29	Breastmilk	0.233333	-	-	-	-	-	-	-
BM30	Breastmilk	0.233333	-	-	-	-	-	-	-
BM31	Breastmilk	0.233333	-	-	-	-	-	-	-
BM32	Breastmilk	0.266667	-	-	-	-	-	-	-
BM33	Breastmilk	0.3	-	-	-	-	-	-	-
BM34	Breastmilk	0.333333	-	-	+	-	-	3276	-
BM35	Breastmilk	1.83333	-	-	+	-	16614	-	-
BM36	Breastmilk	2.63333	-	-	-	-	-	-	-
BM37	Breastmilk	2.8	-	-	-	-	-	-	-
BM38	Breastmilk	2.81667	-	-	-	-	-	-	-
BM39	Breastmilk	2.95	-	-	-	-	-	-	-
BM40	Breastmilk	3.51667	-	+	+	-	5694	2964	-
BM41	Breastmilk	3.6	-	-	-	-	-	-	-
BM42	Breastmilk	3.68333	-	-	-	-	-	-	-
BM43	Breastmilk	3.93333	-	-	-	-	-	-	-
BM44	Breastmilk	4.06667	-	-	-	-	-	-	-
BM45	Breastmilk	4.23333	-	-	-	-	-	-	-
BM46	Breastmilk	4.46667	-	-	-	-	-	-	-
BM47	Breastmilk	4.58333	-	-	-	-	-	-	-
BM48	Breastmilk	4.71667	-	-	-	-	-	-	-
BM49	Breastmilk	4.78333	-	-	-	-	-	-	-
BM50	Breastmilk	4.86667	-	-	+	-	-	7176	-
BM51	Breastmilk	4.9	+	+	+	23816	20514	6448	-
BM52	Breastmilk	5.36667	-	-	-	-	-	-	-
BM53	Breastmilk	5.76667	-	+	+	-	22178	9594	-
BM54	Breastmilk	5.8	-	+	+	-	1885	7020	-
BM55	Breastmilk	6.73333	-	-	-	-	-	-	-
BM56	Breastmilk	6.78333	+	+	+	29640	14924	83200	-
BM57	Breastmilk	6.9	-	-	+	-	-	22152	-
BM58	Breastmilk	8.33333	-	-	+	-	-	4706	-
BM59	Breastmilk	8.73333	-	+	+	-	5226	7644	-
BM60	Breastmilk	9.85	-	-	-	-	-	-	-
BM61	Breastmilk	12.8667	-	-	+	-	-	2457	-
BM62	Breastmilk	n.a.	-	-	+	-	-	5538	-
BM63	Breastmilk	n.a.	-	-	-	-	-	-	-
BM64	Breastmilk	n.a.	-	-	-	-	-	-	+
BM65	Breastmilk	n.a.	-	-	-	-	-	-	+
BM66	Breastmilk	n.a.	+	+	+	15523820	69420	138060	+
BM67	Breastmilk	n.a.	+	-	+	28080	-	42380	+
BM68	Breastmilk	n.a.	-	-	-	-	-	-	+
BM69	Breastmilk	n.a.	-	-	-	-	-	-	+
BM70	Breastmilk	n.a.	+	+	+	1157309920	51317500	491670140	+
BM71	Breastmilk	n.a.	+	-	+	2033720	-	787280	+
BM72	Breastmilk	n.a.	+	-	+	185900	-	223860	+
BM73	Breastmilk	n.a.	-	-	+	-	-	19500	+

## Sheet: Table S2
Table S2. The list of primers used in this study.
qPCR name	qPCR application	Primer name	Sequence (5’-3’)	Reference
qPCR1	Alphatorquevirus genus-specific qPCR	TTV sense	CCTGCACTTCCGAATGGCTGAGTT	[18]
		TTV anti-sense	CTTGACTGCGGTGTGTAAACTCAC
		TTV probe	6FAM-CCTCCGGCACCCGCCCTCGGGACG-TAM
qPCR2	Betatorquevirus genus-specific qPCR	TTMV sense	ACTTCCGAATGGCTGAGTTTATG	This study
		TTMV anti-sense	TTTAAGTTTCTTGCCCGTTCCGCCAGAC	This study
		TTMV probe	6FAM-ACCGWARTCWAGGGGCAATTCGGGC-TAM	This study
qPCR3	Beta + Gammatorquevirus genera-specific qPCR	TTMDV sense	CGAATGGCTGAGTTTACCCCGCTAGA	This study
		TTMDV anti-sense	TTTAAGTTTCTTGCCCGTTCCGCTAGA	This study
		TTMDV probe	6FAM-ASCGAGGTCTAGGGGCAAYTCGGGCT-TAM	This study

## Sheet: Table S3
Table S3. The results of statistical analysis comparing the prevalences of AV genera in children and in breastmilk.
ALL CHILDREN SAMPLES
	group1	group2	p	p.adj	p.adj.signif	method
1	TTMV	TTMV_TTMDV	5.62e-07	1.69e-06	****	McNemar test
2	TTMV	TTV	0.874	1	ns	McNemar test
3	TTMV_TTMDV	TTV	1.63e-05	4.89e-05	****	McNemar test
CHILDREN 0 TO 12 MONTHS
	group1	group2	p	p.adj	p.adj.signif	method
1	TTMV	TTMV_TTMDV	0.0412	0.124	ns	McNemar test
2	TTMV	TTV	0.0389	0.117	ns	McNemar test
3	TTMV_TTMDV	TTV	0.000685	0.00206	**	McNemar test
OLDER CHILDREN (12 - 64 MONTHS)
	group1	group2	p	p.adj	p.adj.signif	method
1	TTMV	TTMV_TTMDV	1.27e-05	3.81e-05	****	McNemar test
2	TTMV	TTV	0.0455	0.136	ns	McNemar test
3	TTMV_TTMDV	TTV	0.0162	0.0486	*	McNemar test
BREASTMILK
	group1	group2	p	p.adj	p.adj.signif	method
1	TTMV	TTMV_TTMDV	0.00115	0.00345	**	McNemar test
2	TTMV	TTV	1	1	ns	McNemar test
3	TTMV_TTMDV	TTV	0.00132	0.00396	**	McNemar test
EARLY BREASTMILK (child's age 0-2 months)
	group1	group2	p	p.adj	p.adj.signif	method
1	TTMV	TTMV_TTMDV	0.131	0.393	ns	McNemar test
2	TTMV	TTV	1	1	ns	McNemar test
3	TTMV_TTMDV	TTV	0.182	0.546	ns	McNemar test
LATER BREASTMILK (child's age 2 -13 months)
	group1	group2	p	p.adj	p.adj.signif	method
1	TTMV	TTMV_TTMDV	0.134	0.402	ns	McNemar test
2	TTMV	TTV	0.134	0.402	ns	McNemar test
3	TTMV_TTMDV	TTV	0.0133	0.0399	*	McNemar test
CHI-SQUARE COMPARISON OF AV PREVALENCE IN EARLY AND LATE BREASTMILK
Pearson's Chi-squared test with Yates' continuity correction
X-squared = 0.032809, df = 1, p-value = 0.8563
